# Supplementary material for: Comparison of Two Experimental Mouse Dry Eye Models through Inflammatory Gene Set Enrichment Analysis Based on a Multiplexed Transcriptomic Approach
Source: Int J Mol Sci. 2021 Oct 5;22(19):10770. doi: 10.3390/ijms221910770 (PMC8509332; doi:10.3390/ijms221910770)
Supplement: Supplementary file 1 [file ijms-22-10770-s001.zip]

Archive with 1 entries (1 files):
- ijms-1381060-supplementary.pdf
